# Supplementary material for: Remote Sensing Data Reveal a Significant Reduction in the Area of the Nesting Habitat of Rafetus euphraticus in the Tigris River, Southeastern Turkey
Source: Ecol Evol. 2024 Dec 16;14(12):e70691. doi: 10.1002/ece3.70691 (PMC11650743; doi:10.1002/ece3.70691)
Supplement: Supplementary file 1 — Table S1. Presence and absence (occ = 1/0) point coordinates (in decimal degrees) used in this study. [file ECE3-14-e70691-s003.csv]

sand	Lon	Lat
1	40.32442266	37.8299682
1	40.50171254	37.82988981
1	40.52238517	37.83446371
1	40.53918778	37.85107745
1	40.54588734	37.85369445
1	40.59514789	37.84685342
1	40.66729488	37.83986288
1	40.71695227	37.82718866
1	40.76164117	37.80015788
1	40.85691251	37.8256107
1	40.87092448	37.8186192
1	40.88827528	37.82524335
1	40.90165992	37.82144046
1	40.92971385	37.81490696
1	40.95375095	37.81225374
1	40.96876012	37.80960225
1	41.01485008	37.78938526
1	41.01939452	37.77497907
1	41.05044003	37.78040044
1	41.08013168	37.7784417
1	41.09011294	37.78186965
1	41.10514307	37.75248505
1	41.11232021	37.76948649
1	41.11893832	37.75858183
1	41.14466356	37.75795617
1	41.14556704	37.75490438
1	41.15142068	37.74903548
1	41.15966293	37.75692813
1	41.17031894	37.73856809
1	41.23488189	37.71917461
1	41.24194501	37.72246423
1	41.24446885	37.73000237
1	41.24938428	37.7410245
1	41.25885501	37.73346256
1	41.29553855	37.73475993
1	41.3401245	37.9168988
1	41.34186979	37.91580924
1	41.35067227	37.90900185
1	41.35383267	37.90717021
1	41.35556325	37.72560735
1	41.35894405	37.90383781
1	41.36191067	37.90417877
1	41.36417021	37.90312191
1	41.36946045	37.90197089
1	41.3697196	37.719588
1	41.37135364	37.89972756
1	41.37496223	37.89559205
1	41.37713194	37.88961579
1	41.38492338	37.89280108
1	41.39462308	37.89306385
1	41.39686464	37.88854188
1	41.39736948	37.89364179
1	41.39748429	37.88474758
1	41.40953088	37.88204708
1	41.41147576	37.88026179
1	41.41961868	37.87781058
1	41.43059389	37.87463614
1	41.43404397	37.87167395
1	41.44089044	37.85806973
1	41.44223355	37.85856416
1	41.44495605	37.85316011
1	41.4518696	37.8483915
1	41.45249968	37.84595921
1	41.46451688	37.84359783
1	41.46633935	37.73255261
1	41.47895671	37.82922812
1	41.47983113	37.82348983
1	41.48519303	37.82109891
1	41.49103842	37.82077409
1	41.49172066	37.73171006
1	41.49721049	37.82195464
1	41.49895708	37.73144455
1	41.50349817	37.73178905
1	41.50849279	37.73217846
1	41.50895189	37.73128909
1	41.51260979	37.80518482
1	41.51630984	37.80188243
1	41.51917625	37.72818452
1	41.52706131	37.72547516
1	41.52752374	37.80155122
1	41.53165418	37.80400009
1	41.53537825	37.72849894
1	41.54049762	37.72764493
1	41.54065243	37.80487547
1	41.54350195	37.72707234
1	41.56519402	37.76645296
1	41.57998608	37.75678774
1	41.59101854	37.76465251
1	41.59646606	37.75656407
1	41.62570666	37.75799691
1	41.65039659	37.74399915
1	41.67658331	37.72694513
1	41.70091517	37.71971977
1	41.71081004	37.71251619
1	41.71963319	37.72578406
1	41.72038964	37.71139328
1	41.72176749	37.71689331
1	41.72813239	37.72810676
1	41.73626446	37.73081145
1	41.75398871	37.73120791
1	41.77619315	37.72672268
1	41.77931386	37.729252
1	41.79136376	37.73340099
1	41.79353325	37.73743367
1	41.79355315	37.73427604
1	41.79368461	37.75759442
1	41.79443033	37.74042753
1	41.79483415	37.7424504
1	41.79503269	37.74884023
1	41.79572382	37.7464647
1	41.81395571	37.68647429
1	41.81420082	37.68823924
1	41.81552309	37.70120787
1	41.81789541	37.6804486
1	41.81972191	37.70348258
1	41.82485566	37.6454418
1	41.83155349	37.62440205
1	41.83491939	37.80895495
1	41.83500544	37.63824756
1	41.83590562	37.80842582
1	41.83811313	37.51709311
1	41.84007103	37.62022409
1	41.84706322	37.44466153
1	41.85274704	37.61603027
1	41.85345261	37.46291778
1	41.85365453	37.44842337
1	41.85401964	37.49775416
1	41.85468332	37.54164295
1	41.8548791	37.44945054
1	41.85712316	37.45127478
1	41.86123389	37.82007427
1	41.87662802	37.59671788
1	41.88069254	37.83412711
1	41.88144964	37.55151494
1	41.88990312	37.55493988
1	41.89030094	37.40524158
1	41.89207827	37.55998751
1	41.89474925	37.56996471
1	41.89542297	37.406486
1	41.90647757	37.87274172
1	41.90726442	37.87675705
1	41.90954696	37.41157442
1	41.91327059	37.88106689
1	41.94545277	37.43192041
1	41.95237203	37.8959038
1	41.95398158	37.89411849
1	41.96577337	37.42741242
1	41.99627482	37.89214345
1	41.99834402	37.88828039
1	42.00104458	37.42489141
1	42.00443369	37.88966115
1	42.00823052	37.89027213
1	42.01174508	37.88782262
1	42.01648914	37.42421127
1	42.01869295	37.42313621
1	42.01888657	37.88367262
1	42.02458743	37.8847438
1	42.02543431	37.42103956
1	42.0255099	37.88530686
1	42.02769157	37.88440677
1	42.03598182	37.88675556
1	42.0404281	37.41626563
1	42.04414482	37.90573731
1	42.08365429	37.39547976
1	42.08695478	37.39388731
1	42.09996396	37.39040407
1	42.11244799	37.38625469
1	42.12087063	37.38435133
1	42.12810026	37.38450017
1	42.1460286	37.37893999
1	42.14755409	37.37623019
0	40.22788752	37.8731112
0	40.2283221	37.87016271
0	40.22851644	37.88660979
0	40.22905957	37.88087292
0	40.23017567	37.87213413
0	40.2302595	37.89089082
0	40.2307888	37.87878546
0	40.23111678	37.88983765
0	40.23243634	37.85814721
0	40.23344398	37.85807586
0	40.23437036	37.8558181
0	40.23461497	37.85771003
0	40.23560387	37.8572083
0	40.23568067	37.93259512
0	40.23582234	37.89325917
0	40.23653095	37.85673918
0	40.23687338	37.89261542
0	40.23783588	37.84041107
0	40.23789145	37.9296964
0	40.23841683	37.92843217
0	40.23946533	37.93657454
0	40.23966206	37.84262435
0	40.23978414	37.83991569
0	40.24053849	37.89029379
0	40.24061014	37.92667887
0	40.24127892	37.93453124
0	40.24171202	37.85642212
0	40.24225446	37.92611731
0	40.24241362	37.93548757
0	40.24298636	37.93748022
0	40.24321782	37.8560015
0	40.24353473	37.93962039
0	40.24401942	37.83866332
0	40.244228	37.85603012
0	40.24471239	37.83696697
0	40.24602268	37.85595922
0	40.24713764	37.8469666
0	40.24766394	37.84794013
0	40.24783589	37.93173491
0	40.24792552	37.93596378
0	40.248373	37.85247377
0	40.24893032	37.84851554
0	40.24924172	37.92333508
0	40.24965754	37.90343718
0	40.25050779	37.90279213
0	40.25104055	37.83872249
0	40.25398758	37.89368023
0	40.25476468	37.83753161
0	40.25626763	37.83666107
0	40.25729092	37.83647977
0	40.26077618	37.83677614
0	40.26296817	37.83555438
0	40.27296583	37.83635364
0	40.27934765	37.83490151
0	40.28051731	37.83511994
0	40.28391696	37.83540975
0	40.28649259	37.83385434
0	40.28755854	37.83523646
0	40.28856035	37.83321928
0	40.28962986	37.83319595
0	40.29058789	37.8345753
0	40.29169453	37.83404684
0	40.29201137	37.83256609
0	40.29543155	37.83228526
0	40.29724993	37.83180506
0	40.30101995	37.831141
0	40.30263654	37.82908862
0	40.30579687	37.82881542
0	40.31201545	37.82262722
0	40.3128196	37.82131518
0	40.31527518	37.82303916
0	40.320643	37.8250877
0	40.33275613	37.83261142
0	40.33408878	37.83263681
0	40.33809012	37.83225865
0	40.34449659	37.83068644
0	40.34558485	37.83041464
0	40.34764121	37.82979402
0	40.35291309	37.82543828
0	40.35535285	37.82509016
0	40.35659106	37.82591489
0	40.36210228	37.82735811
0	40.36380246	37.82742601
0	40.37153987	37.82804915
0	40.37314347	37.82509344
0	40.3734477	37.82653712
0	40.37652498	37.82112282
0	40.38415015	37.81734681
0	40.38422454	37.8159506
0	40.3937274	37.81920322
0	40.3970416	37.81869929
0	40.40355433	37.81363679
0	40.41812826	37.81534915
0	40.4218205	37.81614308
0	40.42197483	37.81500598
0	40.42265522	37.81281304
0	40.42476605	37.81597637
0	40.43076643	37.81176506
0	40.43618343	37.8134367
0	40.45206518	37.82493593
0	40.45392721	37.82631452
0	40.45620827	37.82809011
0	40.45726924	37.82920896
0	40.45921	37.82970491
0	40.4635852	37.82977767
0	40.47399338	37.83206016
0	40.47639256	37.83106769
0	40.47646046	37.829539
0	40.47735934	37.83143166
0	40.47830983	37.83061669
0	40.48465529	37.82733406
0	40.50356558	37.82956007
0	40.51048749	37.82859994
0	40.51457004	37.82934711
0	40.51805078	37.83111697
0	40.52387112	37.83990928
0	40.5263231	37.8429203
0	40.52695456	37.84138458
0	40.53314553	37.84502341
0	40.54187804	37.85184442
0	40.54310737	37.85035992
0	40.54433194	37.85274015
0	40.54521931	37.85325097
0	40.54542873	37.8518598
0	40.54660383	37.85276368
0	40.54858761	37.8527812
0	40.55396758	37.85422482
0	40.56292124	37.84579494
0	40.5652816	37.84594942
0	40.57465557	37.84415458
0	40.57543669	37.84500608
0	40.57985742	37.84632287
0	40.58501285	37.84510064
0	40.58875203	37.8435849
0	40.59892046	37.84758682
0	40.60037996	37.84831481
0	40.60212255	37.84653163
0	40.60260982	37.84853918
0	40.6059531	37.84787335
0	40.60702106	37.84888237
0	40.60703923	37.84787894
0	40.6086724	37.84893342
0	40.61575121	37.8491514
0	40.61642036	37.84994174
0	40.6183886	37.84912485
0	40.62092372	37.8504594
0	40.62558511	37.85029295
0	40.62729986	37.84908153
0	40.62874835	37.8483299
0	40.62925153	37.84713549
0	40.63032061	37.8475798
0	40.63082609	37.84596249
0	40.6314101	37.8477112
0	40.63261021	37.84638494
0	40.6350918	37.84476735
0	40.63955887	37.84496877
0	40.64116478	37.84511766
0	40.64221755	37.8480822
0	40.6427046	37.84523282
0	40.64523421	37.84467611
0	40.64615266	37.84398117
0	40.64789991	37.84319412
0	40.64882976	37.84274543
0	40.65760406	37.8410023
0	40.6631608	37.84003672
0	40.66400024	37.83848235
0	40.6652246	37.83952125
0	40.66963297	37.83872924
0	40.6707576	37.83800424
0	40.67207496	37.83880376
0	40.6721743	37.83743213
0	40.67239796	37.83982972
0	40.67338924	37.83838929
0	40.67496409	37.83889443
0	40.67594161	37.83583224
0	40.67607278	37.83876991
0	40.67623052	37.83686084
0	40.67684069	37.83771008
0	40.67771147	37.83892214
0	40.67802994	37.8355443
0	40.67875149	37.83701492
0	40.67917329	37.83871969
0	40.67997353	37.83755324
0	40.68044396	37.83426089
0	40.68131892	37.83359349
0	40.68422724	37.83627618
0	40.68690743	37.83746398
0	40.68758141	37.83508536
0	40.68828471	37.83420671
0	40.68866056	37.83903274
0	40.68970057	37.83469233
0	40.68986742	37.83326171
0	40.69325266	37.83570637
0	40.69577801	37.83269463
0	40.6968166	37.83568823
0	40.69778911	37.83533109
0	40.69908675	37.83403014
0	40.70093384	37.83205972
0	40.70259698	37.83059523
0	40.71234066	37.82922691
0	40.72068173	37.82701969
0	40.73253981	37.83120638
0	40.73315925	37.81774152
0	40.73338695	37.81872431
0	40.7349715	37.82072276
0	40.73535488	37.81486153
0	40.73617951	37.83182389
0	40.73655623	37.81438485
0	40.73687913	37.8302444
0	40.73697402	37.81130382
0	40.73822941	37.81092807
0	40.74730293	37.80430351
0	40.74796459	37.80189716
0	40.74950863	37.80056749
0	40.75385922	37.79846559
0	40.75507054	37.79862066
0	40.75624871	37.79917097
0	40.76342198	37.79847352
0	40.76648128	37.80308247
0	40.76860718	37.8009344
0	40.76877602	37.80193817
0	40.77111654	37.80466943
0	40.7835213	37.80552063
0	40.78811257	37.80320456
0	40.79053162	37.80276078
0	40.79641818	37.8054044
0	40.79956993	37.8076553
0	40.80048567	37.81008818
0	40.80141632	37.81113101
0	40.8035959	37.81204715
0	40.80370784	37.81051702
0	40.80743637	37.81362905
0	40.80790979	37.81204654
0	40.81570609	37.81289317
0	40.81695489	37.83459916
0	40.81798032	37.83034811
0	40.81873745	37.8275134
0	40.81904039	37.82552243
0	40.81919083	37.81464184
0	40.82049123	37.82236887
0	40.82064362	37.82091572
0	40.82280519	37.81463759
0	40.82308445	37.81568374
0	40.82492324	37.83588493
0	40.83342302	37.83501603
0	40.8345297	37.83377878
0	40.83464422	37.83481652
0	40.83537588	37.83277787
0	40.83645948	37.83229861
0	40.83816748	37.83224436
0	40.8391113	37.83262232
0	40.84640274	37.83719191
0	40.85038105	37.83814974
0	40.85727974	37.83583197
0	40.85804072	37.82371042
0	40.86277543	37.82306766
0	40.86668474	37.82083412
0	40.87690834	37.81844255
0	40.87886712	37.8193207
0	40.88670901	37.82433075
0	40.88882048	37.82591821
0	40.88999343	37.82669566
0	40.89811655	37.8265743
0	40.90266853	37.8157555
0	40.90715063	37.81386415
0	40.90904307	37.81360717
0	40.91352758	37.81427618
0	40.91702709	37.81669339
0	40.92273932	37.81704036
0	40.92759709	37.81425034
0	40.93128338	37.8127258
0	40.93450176	37.81200863
0	40.94083128	37.80575363
0	40.94137319	37.80343191
0	40.94460101	37.80283604
0	40.94655854	37.80147335
0	40.94821688	37.80295989
0	40.95004591	37.8026028
0	40.95247003	37.80822502
0	40.95263912	37.80670002
0	40.95483316	37.81418907
0	40.95508831	37.8109909
0	40.95653513	37.81716196
0	40.96167132	37.81712504
0	40.96249824	37.81578843
0	40.96385295	37.81505476
0	40.96777174	37.81367882
0	40.97028259	37.80091209
0	40.9705993	37.80367062
0	40.97094867	37.80502682
0	40.97101916	37.79440741
0	40.97215444	37.79337254
0	40.9733109	37.79216114
0	40.97342437	37.79316066
0	40.97451691	37.79067286
0	40.97557553	37.79188687
0	40.97645569	37.78946263
0	40.97927671	37.79087741
0	40.98112117	37.78924075
0	40.98235184	37.79035873
0	40.98509736	37.80411402
0	40.98581317	37.8025683
0	40.98590663	37.79056422
0	40.98802089	37.80943529
0	40.98806955	37.80137383
0	40.98859278	37.80852446
0	40.98941202	37.80048226
0	40.99074963	37.80052764
0	40.9910195	37.80929403
0	40.99122524	37.80258111
0	40.99178512	37.80092727
0	40.99270521	37.80994825
0	40.99305019	37.80185146
0	40.99314078	37.79023276
0	40.99315188	37.80306202
0	40.99323688	37.81219606
0	40.99331275	37.80031728
0	40.99403792	37.80153959
0	40.99412904	37.81318552
0	40.99432399	37.8321497
0	40.9945829	37.82496479
0	40.99475248	37.79655659
0	40.9952225	37.79863656
0	40.9954768	37.81422507
0	40.99548719	37.82912703
0	40.99568688	37.83474092
0	40.99617554	37.78738638
0	40.99632836	37.8240253
0	40.99646701	37.81754316
0	40.99658995	37.81504866
0	40.99666786	37.82876864
0	40.99673032	37.81633679
0	40.99685966	37.83008601
0	40.99686145	37.79519521
0	40.99718309	37.82202613
0	40.99731086	37.84267862
0	40.99754623	37.81833432
0	40.99810817	37.78651602
0	40.99820077	37.82716187
0	40.9985403	37.82840344
0	40.99936421	37.8191026
0	41.00009812	37.78463025
0	41.00032731	37.7959386
0	41.00053193	37.8206201
0	41.00062746	37.82990938
0	41.00111732	37.79420698
0	41.00169547	37.81818768
0	41.00175594	37.82034057
0	41.00279864	37.8309121
0	41.00292242	37.84640735
0	41.00344933	37.79446273
0	41.00345457	37.8318052
0	41.00345912	37.83374373
0	41.00350869	37.78332967
0	41.00411351	37.8539594
0	41.00482913	37.85736152
0	41.00504178	37.78236383
0	41.00542546	37.84759811
0	41.00575927	37.85412559
0	41.00580981	37.79333997
0	41.00586069	37.7943595
0	41.00646874	37.85497342
0	41.0070359	37.86092725
0	41.00712882	37.85981184
0	41.00769631	37.79373052
0	41.00819348	37.79190858
0	41.00834271	37.7845914
0	41.00844114	37.79302012
0	41.00908966	37.86036653
0	41.00914573	37.85818902
0	41.00974114	37.7922461
0	41.01082216	37.79104981
0	41.01166416	37.78960082
0	41.01175588	37.86328582
0	41.01215455	37.79106926
0	41.01244487	37.78779229
0	41.01380887	37.78809437
0	41.01441525	37.86610535
0	41.01500279	37.77590851
0	41.01516604	37.77718508
0	41.01524761	37.78713965
0	41.01547178	37.77814958
0	41.01615302	37.86899284
0	41.01638236	37.78975096
0	41.01669526	37.79128252
0	41.0169754	37.7745364
0	41.01712918	37.87093776
0	41.01769148	37.79021604
0	41.0178873	37.77627566
0	41.01832579	37.79128247
0	41.01836733	37.79506832
0	41.01855562	37.87148154
0	41.0185938	37.79607558
0	41.01875206	37.79032145
0	41.01968983	37.79656516
0	41.01978669	37.86930542
0	41.01979666	37.87206133
0	41.01990223	37.772898
0	41.01992031	37.87034807
0	41.02071777	37.79528906
0	41.02073265	37.78098631
0	41.02104104	37.7963456
0	41.02121659	37.87187865
0	41.02140562	37.87302967
0	41.02145503	37.77287268
0	41.0218774	37.87473521
0	41.02192717	37.7740601
0	41.0229294	37.79640143
0	41.0229872	37.87523211
0	41.0232084	37.87261291
0	41.02378714	37.78243783
0	41.02405816	37.78124365
0	41.02430342	37.87449956
0	41.02437563	37.87704183
0	41.02480018	37.78353128
0	41.02602212	37.87741008
0	41.02697968	37.87829431
0	41.02704709	37.78517109
0	41.02784471	37.79530801
0	41.02792113	37.87552798
0	41.02864837	37.78490065
0	41.02873701	37.77422563
0	41.02914497	37.87724166
0	41.0298462	37.77480704
0	41.02989158	37.88432647
0	41.02992495	37.79624296
0	41.02998021	37.88023737
0	41.03009657	37.88300764
0	41.03013918	37.79464312
0	41.03016291	37.78566243
0	41.03074403	37.78817841
0	41.03119274	37.87797508
0	41.03184041	37.79067842
0	41.03198293	37.88301185
0	41.03259839	37.87812096
0	41.03301918	37.88767277
0	41.03342316	37.88328594
0	41.03398043	37.88080928
0	41.03434198	37.88399854
0	41.03462636	37.88511114
0	41.03481585	37.78020404
0	41.03577763	37.78122906
0	41.03810513	37.8863147
0	41.03899496	37.88897288
0	41.03955035	37.78300674
0	41.03984552	37.88721197
0	41.03990927	37.88968139
0	41.04128412	37.88681216
0	41.04152431	37.88465144
0	41.04177045	37.78242036
0	41.04271715	37.89091348
0	41.04276009	37.88950721
0	41.04383364	37.88957521
0	41.04406113	37.78293533
0	41.04544277	37.89036675
0	41.04557658	37.78297327
0	41.04751571	37.89181502
0	41.04866031	37.78151785
0	41.04928799	37.78312134
0	41.04952882	37.89241267
0	41.05044891	37.89086879
0	41.05054735	37.77402443
0	41.05121518	37.89172241
0	41.05202311	37.77633158
0	41.05213325	37.78076221
0	41.0523153	37.77970082
0	41.05233929	37.89099671
0	41.05308499	37.89173893
0	41.05401044	37.89058588
0	41.05427235	37.77290133
0	41.05479543	37.7717869
0	41.05597069	37.77183429
0	41.05634555	37.89003283
0	41.05766701	37.89243128
0	41.05783684	37.89496019
0	41.05887143	37.77052319
0	41.05906896	37.89579921
0	41.05999015	37.89625436
0	41.06024208	37.89504886
0	41.06166302	37.89832636
0	41.06228762	37.76846038
0	41.06240181	37.89719973
0	41.06325252	37.76985193
0	41.06375292	37.76782676
0	41.06436807	37.89771652
0	41.0647587	37.76749266
0	41.06547586	37.89806453
0	41.06702008	37.76858044
0	41.06716222	37.89833229
0	41.06832664	37.90031591
0	41.06908948	37.76585067
0	41.0699979	37.76716889
0	41.07091849	37.90169704
0	41.07114072	37.76681377
0	41.07175381	37.76498066
0	41.07308457	37.76843646
0	41.07310436	37.76948694
0	41.07386092	37.77030054
0	41.07404508	37.90249447
0	41.07454198	37.90029403
0	41.07485375	37.77061799
0	41.07493208	37.76715776
0	41.07508903	37.90294961
0	41.07574549	37.90198527
0	41.07593058	37.90372976
0	41.07609426	37.76898772
0	41.0762803	37.77009932
0	41.0774227	37.78270547
0	41.07780419	37.90560325
0	41.07798024	37.77314745
0	41.07839117	37.77504538
0	41.07865469	37.90431409
0	41.07915594	37.77695972
0	41.07918776	37.77392255
0	41.07959021	37.7796033
0	41.0796042	37.78064656
0	41.07983721	37.90634149
0	41.08015791	37.7823107
0	41.08042707	37.90725692
0	41.08067325	37.7874363
0	41.08086752	37.78057722
0	41.08129735	37.77574935
0	41.08141799	37.90488848
0	41.08180293	37.77955617
0	41.08184753	37.77693074
0	41.08232854	37.90744831
0	41.08301705	37.78778206
0	41.08325274	37.90848095
0	41.08370292	37.90604141
0	41.08441918	37.9075269
0	41.08452819	37.90991421
0	41.08516206	37.90677187
0	41.08550212	37.78650418
0	41.08558052	37.90952837
0	41.08573645	37.90834252
0	41.0859374	37.78524481
0	41.08666367	37.90698032
0	41.08670212	37.9114087
0	41.08731251	37.90923797
0	41.08764569	37.912278
0	41.08789272	37.91068381
0	41.08933614	37.91543621
0	41.08937213	37.78346248
0	41.08970004	37.78072964
0	41.08992622	37.91433193
0	41.08996781	37.91290288
0	41.09111504	37.78476272
0	41.09147957	37.91684449
0	41.0916528	37.78069232
0	41.09183398	37.77935605
0	41.09206797	37.77460239
0	41.09215241	37.9158036
0	41.09232249	37.78292287
0	41.09256144	37.91892384
0	41.09276066	37.77622431
0	41.09338935	37.91952523
0	41.09355746	37.92060008
0	41.09384017	37.77590237
0	41.09390603	37.91658156
0	41.09445026	37.92549156
0	41.09457705	37.92301223
0	41.0950528	37.9244877
0	41.09508607	37.7733372
0	41.09522453	37.92084225
0	41.09590933	37.92245053
0	41.09626565	37.9237427
0	41.09639344	37.77469934
0	41.09668015	37.77247607
0	41.09708471	37.9249517
0	41.09822738	37.7589767
0	41.0989282	37.77381163
0	41.09958454	37.76138197
0	41.10010425	37.77187663
0	41.10027772	37.76261995
0	41.10087017	37.75492195
0	41.10108445	37.76028856
0	41.10138365	37.76290881
0	41.10257865	37.75422539
0	41.1027393	37.76392321
0	41.10348451	37.77136882
0	41.10413347	37.76451816
0	41.10488639	37.77326196
0	41.10596622	37.75078837
0	41.10644851	37.76532366
0	41.10757553	37.75318017
0	41.10791856	37.77310687
0	41.10808212	37.75417486
0	41.10818701	37.7638882
0	41.10846178	37.76561146
0	41.10934206	37.76399541
0	41.10978593	37.76639026
0	41.11035498	37.75644862
0	41.11089168	37.76699372
0	41.11106212	37.7583008
0	41.11149871	37.7707342
0	41.11175731	37.75536554
0	41.1119866	37.77229794
0	41.11379558	37.75943267
0	41.11470542	37.76032172
0	41.11601375	37.75993226
0	41.12235062	37.75700028
0	41.12599696	37.75750936
0	41.12805456	37.75428671
0	41.13123218	37.75358283
0	41.13353071	37.75644739
0	41.1346899	37.75741917
0	41.13606977	37.75582139
0	41.13681439	37.75806748
0	41.14076096	37.75934172
0	41.14105669	37.75826187
0	41.14178251	37.75906815
0	41.1426421	37.75151948
0	41.14305679	37.74993206
0	41.14374095	37.75185006
0	41.14394752	37.74844998
0	41.14436951	37.75272248
0	41.14502583	37.75405086
0	41.14523089	37.75697758
0	41.14576166	37.75840232
0	41.1461112	37.75259902
0	41.14623126	37.75687219
0	41.14656948	37.74841064
0	41.1470051	37.7533651
0	41.14716054	37.75602849
0	41.14859945	37.74824491
0	41.15024009	37.74861317
0	41.15239987	37.75031947
0	41.15329233	37.7508657
0	41.15471647	37.75003506
0	41.1576989	37.7572663
0	41.15772856	37.75372183
0	41.15787162	37.75520733
0	41.1620141	37.7564649
0	41.16283023	37.75525419
0	41.16487578	37.75671173
0	41.16542317	37.75398194
0	41.16545247	37.7558576
0	41.16611471	37.75261214
0	41.1666913	37.75542268
0	41.16719138	37.75088892
0	41.16731956	37.74987601
0	41.16821545	37.74766107
0	41.16888531	37.74860279
0	41.16891585	37.75266051
0	41.16963896	37.74536983
0	41.16999992	37.74817064
0	41.17044799	37.74989956
0	41.17098905	37.73638256
0	41.17100434	37.73974183
0	41.17113963	37.74186466
0	41.17117888	37.74527484
0	41.17276584	37.73628139
0	41.17357913	37.73780753
0	41.17379492	37.73647078
0	41.17492285	37.73739115
0	41.17525504	37.73850602
0	41.17747507	37.73840408
0	41.17929105	37.737977
0	41.1818273	37.73781578
0	41.18472029	37.73779583
0	41.18594965	37.73804986
0	41.18765903	37.73810975
0	41.1927322	37.73979102
0	41.19904268	37.74045173
0	41.20009851	37.74262485
0	41.20265676	37.74038041
0	41.20284318	37.74141691
0	41.2045396	37.73937503
0	41.20476523	37.74156229
0	41.20667778	37.73679669
0	41.20674974	37.73788696
0	41.20902759	37.73634016
0	41.20940521	37.73192154
0	41.20973101	37.73391679
0	41.21034659	37.73043332
0	41.21056607	37.72911689
0	41.21077011	37.73428035
0	41.21119418	37.73177145
0	41.21165956	37.72944817
0	41.21275936	37.7287099
0	41.21650431	37.73158689
0	41.21664698	37.73362786
0	41.21738806	37.7310929
0	41.2188866	37.73719567
0	41.21932529	37.73379123
0	41.22034521	37.73791282
0	41.22034946	37.73543717
0	41.22113606	37.73630602
0	41.22181657	37.73725681
0	41.22247653	37.74030269
0	41.22380584	37.73863617
0	41.22387319	37.74087731
0	41.22491413	37.739342
0	41.22513646	37.74085033
0	41.22853766	37.74067634
0	41.2295234	37.73945172
0	41.23132868	37.73752621
0	41.23159495	37.72110982
0	41.23243557	37.72372756
0	41.23323972	37.73587454
0	41.23402987	37.7247006
0	41.23461661	37.72558824
0	41.23578526	37.73575555
0	41.23674399	37.71802061
0	41.23691436	37.73245643
0	41.23737651	37.72857112
0	41.23768201	37.73130835
0	41.23790609	37.73019709
0	41.23816378	37.73390626
0	41.23821185	37.72569327
0	41.23867782	37.7269566
0	41.23893831	37.71797277
0	41.23926925	37.73240199
0	41.2395844	37.72787773
0	41.24121433	37.72176074
0	41.24271506	37.72537719
0	41.24313052	37.72123878
0	41.24352186	37.73109206
0	41.24379926	37.73970971
0	41.24388468	37.721907
0	41.24462517	37.72825692
0	41.2448597	37.73447954
0	41.2455875	37.72774217
0	41.24571298	37.73638993
0	41.24584964	37.72996281
0	41.24902664	37.74271721
0	41.25060888	37.74169043
0	41.25109383	37.73719952
0	41.25109961	37.73873627
0	41.25271355	37.74086724
0	41.25409702	37.73235176
0	41.25429269	37.73659627
0	41.2559308	37.73162003
0	41.2568396	37.73315614
0	41.25805068	37.73285393
0	41.25933864	37.73145768
0	41.26022916	37.73194146
0	41.26469977	37.73471868
0	41.26681269	37.73654104
0	41.26805766	37.73567942
0	41.26891105	37.73641019
0	41.26990867	37.73575368
0	41.27182056	37.73438204
0	41.27305162	37.73466903
0	41.27487937	37.73452565
0	41.27705154	37.73319941
0	41.27826185	37.73391617
0	41.27960191	37.73447613
0	41.28071241	37.73430569
0	41.2810791	37.73646604
0	41.28459083	37.73396436
0	41.28646168	37.73511125
0	41.28712187	37.73418959
0	41.2900813	37.73575619
0	41.29536003	37.73595728
0	41.29714671	37.72763205
0	41.29819769	37.72573595
0	41.29913177	37.72969415
0	41.30152333	37.72584536
0	41.30155512	37.7334576
0	41.30277732	37.7243688
0	41.30291827	37.73131648
0	41.30413719	37.72490983
0	41.30719265	37.72596673
0	41.30747224	37.72408297
0	41.30843922	37.72582193
0	41.30920946	37.72357499
0	41.30948986	37.72539133
0	41.31039888	37.7242323
0	41.31075784	37.72224471
0	41.31289427	37.72281619
0	41.31565551	37.72189333
0	41.31571516	37.72048775
0	41.31854177	37.72234295
0	41.32059317	37.72268253
0	41.32192289	37.72354006
0	41.32574054	37.72240973
0	41.32576104	37.72362886
0	41.32712602	37.72278963
0	41.32864783	37.72223273
0	41.32947576	37.7195417
0	41.33045828	37.72085259
0	41.3313149	37.71918679
0	41.33202502	37.72030604
0	41.3329226	37.92062511
0	41.33358288	37.91909199
0	41.33467404	37.72160689
0	41.33486145	37.9187939
0	41.33691371	37.72341092
0	41.3380886	37.91770655
0	41.33925375	37.72511581
0	41.33985853	37.91590767
0	41.34090825	37.72543738
0	41.34306831	37.72481259
0	41.34332102	37.91563263
0	41.34395234	37.72673478
0	41.34498841	37.91599816
0	41.34521353	37.72576882
0	41.34732873	37.72454213
0	41.34740202	37.91390349
0	41.34783158	37.91213112
0	41.34986887	37.72666066
0	41.35105678	37.72717651
0	41.35181745	37.90858127
0	41.35219564	37.72525825
0	41.35227999	37.90743895
0	41.35298515	37.90853028
0	41.35363898	37.72743867
0	41.35437633	37.72665684
0	41.35580938	37.7274421
0	41.35714147	37.72637174
0	41.35772867	37.90626089
0	41.35813036	37.72566058
0	41.35853079	37.72469582
0	41.35920739	37.72229054
0	41.36064543	37.72423705
0	41.36081711	37.90297764
0	41.36295755	37.72308893
0	41.36432813	37.72111895
0	41.36751102	37.72161616
0	41.37071897	37.71768871
0	41.37071958	37.7190388
0	41.37174783	37.71936172
0	41.37243999	37.89887212
0	41.37313182	37.89994353
0	41.37339856	37.71661823
0	41.37389635	37.89735679
0	41.37467784	37.8965602
0	41.37501811	37.89187641
0	41.37564715	37.89308254
0	41.37591013	37.71707941
0	41.37605901	37.71529491
0	41.37620465	37.89566992
0	41.37725954	37.71450596
0	41.37744001	37.88800944
0	41.37853677	37.88810805
0	41.3787477	37.71343545
0	41.38163484	37.71245956
0	41.38277429	37.7124296
0	41.38357834	37.88680269
0	41.38398108	37.88816468
0	41.38538608	37.88880338
0	41.38610231	37.88966254
0	41.38610333	37.71245713
0	41.38848374	37.71377284
0	41.38879422	37.89496633
0	41.38968827	37.71371875
0	41.39030913	37.89484951
0	41.39091484	37.71364708
0	41.39094342	37.71492379
0	41.39122041	37.89594219
0	41.39143115	37.89401598
0	41.39207078	37.71226388
0	41.39234539	37.89567786
0	41.39252789	37.89449235
0	41.39382476	37.71673482
0	41.39418378	37.71312836
0	41.39488472	37.71494096
0	41.39488709	37.71690494
0	41.3960989	37.71754355
0	41.39618946	37.89361553
0	41.3968286	37.89268651
0	41.39736501	37.89182774
0	41.39743327	37.88638702
0	41.39783029	37.89025189
0	41.39843302	37.88265359
0	41.39861583	37.88798174
0	41.39932101	37.88949495
0	41.39960168	37.88235172
0	41.39965383	37.71297698
0	41.39965513	37.88401507
0	41.39995697	37.89043365
0	41.40013753	37.71536554
0	41.4006905	37.88258725
0	41.40225164	37.88263891
0	41.40230758	37.71462114
0	41.40284885	37.88378134
0	41.40289602	37.71322026
0	41.40319912	37.71560644
0	41.40362292	37.88239491
0	41.40369753	37.71203526
0	41.40385421	37.8833969
0	41.40465269	37.71491132
0	41.40467702	37.88245768
0	41.40509112	37.88344981
0	41.40602142	37.71272334
0	41.40658087	37.71445441
0	41.40698736	37.88319517
0	41.4079302	37.71273078
0	41.4079478	37.88164905
0	41.40825509	37.88275416
0	41.40859897	37.71390319
0	41.41025414	37.71356509
0	41.41192836	37.7160679
0	41.41247612	37.71452222
0	41.41391778	37.87934967
0	41.4139906	37.71637407
0	41.41498459	37.87893534
0	41.41631828	37.71485735
0	41.41793618	37.71703838
0	41.41889482	37.71629722
0	41.42020049	37.71457032
0	41.42107322	37.71592176
0	41.42232553	37.71604776
0	41.42350719	37.87786785
0	41.42354888	37.71599188
0	41.42488855	37.71595242
0	41.42493898	37.8782156
0	41.42592499	37.87750583
0	41.42677121	37.71438501
0	41.42743238	37.71706319
0	41.42868239	37.87611719
0	41.43097582	37.87576088
0	41.43097818	37.71830739
0	41.43246943	37.87433598
0	41.43263706	37.71710694
0	41.43348944	37.72591281
0	41.433779	37.72468797
0	41.43381705	37.87390144
0	41.43441854	37.71876206
0	41.4347231	37.72572026
0	41.43580879	37.72663966
0	41.43582764	37.71824217
0	41.43633372	37.8681322
0	41.4372513	37.86588197
0	41.43758413	37.72649152
0	41.4384983	37.86487166
0	41.43958437	37.86516485
0	41.4396655	37.72721329
0	41.43995599	37.862218
0	41.44053119	37.86073288
0	41.44113476	37.85993049
0	41.44204698	37.853835
0	41.44217761	37.7279799
0	41.44230321	37.85543847
0	41.44271201	37.85225649
0	41.4428575	37.72723233
0	41.44348985	37.7263851
0	41.44365062	37.85319453
0	41.44388225	37.7279258
0	41.44569333	37.72851942
0	41.44616812	37.85267578
0	41.4470993	37.8520232
0	41.44954574	37.85195312
0	41.44975594	37.85079325
0	41.45078974	37.85045978
0	41.45110378	37.84634684
0	41.45170902	37.85089067
0	41.45227498	37.84439837
0	41.45267783	37.72898644
0	41.45327953	37.72753627
0	41.45384019	37.84343183
0	41.45391349	37.8472049
0	41.45394907	37.73035529
0	41.45554425	37.72875624
0	41.45645439	37.84369839
0	41.45648182	37.73018155
0	41.45692213	37.73138659
0	41.45789326	37.84305491
0	41.45797043	37.73013303
0	41.4592812	37.72989302
0	41.46080103	37.84251337
0	41.46207035	37.73139847
0	41.46518755	37.73225877
0	41.46790029	37.84278662
0	41.46804904	37.73143362
0	41.46991841	37.84087541
0	41.47023693	37.73141393
0	41.47024244	37.83958503
0	41.47062241	37.8365842
0	41.47211341	37.83569487
0	41.47507618	37.83528628
0	41.47610947	37.83459221
0	41.47664516	37.73151178
0	41.47682667	37.83334151
0	41.47856631	37.73418904
0	41.47858386	37.82464976
0	41.47904522	37.82747657
0	41.48026701	37.82945446
0	41.4817766	37.73251676
0	41.48501223	37.73260913
0	41.48507653	37.73147442
0	41.48697742	37.82120954
0	41.48896781	37.73077272
0	41.48912344	37.81988996
0	41.49291055	37.73242896
0	41.49339651	37.82227112
0	41.49676293	37.82345344
0	41.49691447	37.73167136
0	41.49762452	37.73074944
0	41.49895565	37.8190785
0	41.49957143	37.81541255
0	41.50016024	37.8204021
0	41.5001814	37.73073228
0	41.50021481	37.8139669
0	41.50029431	37.8193491
0	41.50110181	37.73230272
0	41.5011196	37.81329384
0	41.50133872	37.73052391
0	41.50202967	37.73154428
0	41.50466797	37.73222839
0	41.50528191	37.81528048
0	41.5056089	37.73076591
0	41.50591923	37.81332156
0	41.50678709	37.73038105
0	41.50742094	37.81451252
0	41.50843438	37.73324852
0	41.50945479	37.73355524
0	41.5100678	37.81312542
0	41.51016354	37.73216449
0	41.51111021	37.73432299
0	41.51149399	37.80593025
0	41.51207165	37.8105186
0	41.5133108	37.80614481
0	41.51434934	37.80469475
0	41.51513866	37.80212373
0	41.5157606	37.73377176
0	41.51603302	37.80044088
0	41.51642294	37.73149561
0	41.51643183	37.73256869
0	41.51685377	37.73050712
0	41.51771817	37.79958821
0	41.51795637	37.7304355
0	41.51842944	37.80116627
0	41.52065418	37.72549184
0	41.52158269	37.80073637
0	41.52417775	37.80018047
0	41.52499365	37.8008847
0	41.52924018	37.72684053
0	41.52933109	37.80251669
0	41.52997064	37.80164114
0	41.53274058	37.80517445
0	41.53380084	37.8048109
0	41.53403168	37.8061295
0	41.5349775	37.72982339
0	41.53728929	37.7298947
0	41.53937468	37.80465214
0	41.54022372	37.80381803
0	41.54149439	37.72602629
0	41.54163194	37.8039184
0	41.54260129	37.80189696
0	41.5431072	37.72600429
0	41.54400264	37.79753472
0	41.54444694	37.72813247
0	41.54582797	37.79847431
0	41.54600724	37.72691305
0	41.54624531	37.79741545
0	41.54633663	37.72921338
0	41.54635167	37.79575828
0	41.54755061	37.72954388
0	41.54856099	37.79321091
0	41.54905809	37.72991484
0	41.5500433	37.73049083
0	41.55195181	37.78084509
0	41.55222643	37.78186955
0	41.55225898	37.78955517
0	41.55227276	37.73085682
0	41.55322618	37.77979994
0	41.55344262	37.78992206
0	41.55446832	37.77657029
0	41.55488648	37.78748429
0	41.55540913	37.77569568
0	41.55581286	37.78134532
0	41.55629718	37.78611037
0	41.55640599	37.78714105
0	41.55689735	37.78169171
0	41.55753679	37.78519316
0	41.55789037	37.77351219
0	41.55996711	37.73102708
0	41.56277989	37.7702474
0	41.56379248	37.76921209
0	41.56398998	37.73018171
0	41.56399318	37.76271189
0	41.56403781	37.7605944
0	41.56487088	37.76883174
0	41.56518534	37.76192853
0	41.56587744	37.73116713
0	41.56677992	37.75850355
0	41.56686105	37.76539286
0	41.56693971	37.76744022
0	41.56700756	37.7664027
0	41.56842643	37.73144689
0	41.57019469	37.75682964
0	41.57229377	37.7532349
0	41.57373026	37.73055977
0	41.57445458	37.7522327
0	41.57573804	37.75212142
0	41.57757365	37.7518375
0	41.57779135	37.75294346
0	41.5788261	37.75049929
0	41.57882965	37.75797736
0	41.57918839	37.73257196
0	41.57968022	37.74907766
0	41.58216266	37.74962979
0	41.58237862	37.75349245
0	41.58294736	37.74835694
0	41.58297396	37.75516661
0	41.58308393	37.76164005
0	41.58333883	37.75022488
0	41.58366391	37.76284436
0	41.58466187	37.76302491
0	41.58470854	37.7651502
0	41.5853611	37.73091623
0	41.58553653	37.75093976
0	41.58585835	37.75321264
0	41.58602084	37.75190911
0	41.58748062	37.76629454
0	41.58828116	37.76556511
0	41.59017897	37.73280854
0	41.59104089	37.75462205
0	41.59168764	37.76592958
0	41.59185845	37.75239682
0	41.5927957	37.73234943
0	41.59282259	37.73037691
0	41.59288992	37.75360325
0	41.59308728	37.74697785
0	41.59311551	37.75463153
0	41.59325455	37.7524693
0	41.59360788	37.74495814
0	41.59471214	37.74534641
0	41.5948387	37.73088954
0	41.59485694	37.7466215
0	41.59515651	37.74949215
0	41.59531965	37.75368605
0	41.59541836	37.74828057
0	41.59557926	37.75054971
0	41.59682093	37.76285313
0	41.59702627	37.73100756
0	41.59735668	37.75843892
0	41.59829079	37.73089054
0	41.59836013	37.74749413
0	41.59864447	37.74850446
0	41.59975657	37.74765659
0	41.60079743	37.75067204
0	41.60110761	37.73216532
0	41.60158626	37.7310048
0	41.60225767	37.74952283
0	41.60310964	37.73335015
0	41.60317541	37.75008596
0	41.60348571	37.75147958
0	41.60470121	37.7455099
0	41.6054387	37.75083061
0	41.6058678	37.74648796
0	41.6065851	37.75069402
0	41.60667479	37.74464849
0	41.60725025	37.75179805
0	41.60754314	37.74902058
0	41.60876989	37.73235091
0	41.6097337	37.74442024
0	41.60976061	37.73332922
0	41.61009025	37.74587286
0	41.61015413	37.74347754
0	41.61059821	37.73390601
0	41.61091378	37.74425054
0	41.6111124	37.74264761
0	41.61212622	37.73353089
0	41.61262531	37.74257459
0	41.61415862	37.74278353
0	41.61470569	37.74135219
0	41.61577458	37.73863342
0	41.61613498	37.74366883
0	41.61646632	37.74159534
0	41.61685745	37.73280755
0	41.61737445	37.73457446
0	41.62032445	37.73225062
0	41.62604696	37.73589363
0	41.62727148	37.75519324
0	41.62734365	37.73572249
0	41.62783627	37.75916583
0	41.62790093	37.73661883
0	41.62805115	37.75816165
0	41.62850199	37.75651794
0	41.62919825	37.75189479
0	41.63029893	37.76307166
0	41.63103398	37.75114618
0	41.63162875	37.76293553
0	41.63263256	37.74956629
0	41.63282776	37.73720684
0	41.63284705	37.76352867
0	41.6328773	37.7609254
0	41.63333593	37.74838852
0	41.63356419	37.76224731
0	41.63387291	37.73923532
0	41.63399851	37.76111573
0	41.63431675	37.74982552
0	41.63572344	37.75934169
0	41.63574624	37.74795795
0	41.63660621	37.7601864
0	41.63693592	37.75833589
0	41.63770351	37.75750121
0	41.63896048	37.75779816
0	41.6406492	37.75528851
0	41.64102171	37.75661411
0	41.64154501	37.75455685
0	41.64294345	37.75421092
0	41.64367946	37.75347352
0	41.64404769	37.75252096
0	41.64456802	37.75418825
0	41.64576698	37.75150325
0	41.64680263	37.75106762
0	41.6477897	37.75024684
0	41.64801451	37.75201351
0	41.649524	37.75124006
0	41.64973472	37.74837646
0	41.6507304	37.74905503
0	41.65131303	37.7433026
0	41.65133188	37.74747572
0	41.65305314	37.7420699
0	41.65455167	37.7415156
0	41.65671942	37.74270489
0	41.65881259	37.74173753
0	41.66017446	37.74391883
0	41.66078792	37.74297822
0	41.66299605	37.74533558
0	41.66542002	37.74043863
0	41.66621834	37.74127117
0	41.66679568	37.7395234
0	41.66746973	37.74142976
0	41.67060252	37.73905664
0	41.67262032	37.73792628
0	41.67424208	37.73534179
0	41.67539446	37.7283128
0	41.67642054	37.72815102
0	41.67829687	37.72693764
0	41.68016637	37.72870215
0	41.68489685	37.72807924
0	41.68681581	37.72979303
0	41.68812695	37.72922759
0	41.69047727	37.72736322
0	41.69374005	37.72873033
0	41.69705126	37.72493532
0	41.69803396	37.72755323
0	41.69838687	37.7242207
0	41.69909336	37.7185693
0	41.70009079	37.72415528
0	41.70139844	37.72403406
0	41.70243087	37.72037876
0	41.70285637	37.71595945
0	41.71100782	37.71364524
0	41.71236802	37.71355322
0	41.71311004	37.70921231
0	41.71496537	37.70904022
0	41.71584792	37.70855661
0	41.71984599	37.70852865
0	41.71985102	37.72354012
0	41.72046579	37.72765818
0	41.72047147	37.71646721
0	41.7206281	37.71476894
0	41.72077305	37.72667227
0	41.72085854	37.71244148
0	41.72122059	37.71385379
0	41.72236353	37.71386588
0	41.72254236	37.72756146
0	41.72353711	37.72737708
0	41.7237057	37.72569736
0	41.72483838	37.72579139
0	41.72578735	37.72661734
0	41.72685556	37.7270669
0	41.7277441	37.72646205
0	41.72932092	37.72678063
0	41.72993578	37.72919747
0	41.73048196	37.7278975
0	41.73149135	37.72789993
0	41.73275662	37.72857149
0	41.73284609	37.73117327
0	41.73654158	37.7319674
0	41.7384806	37.73067958
0	41.73856279	37.73235131
0	41.74073188	37.73126522
0	41.74155402	37.73329277
0	41.74526686	37.73301903
0	41.7464702	37.73214185
0	41.75195523	37.72989256
0	41.75441639	37.73006879
0	41.75570592	37.72997701
0	41.75679278	37.73051094
0	41.7570891	37.72891244
0	41.76011039	37.73092524
0	41.76174389	37.72984035
0	41.76398327	37.73140368
0	41.76553563	37.7322595
0	41.76964081	37.71880168
0	41.76972809	37.72055006
0	41.77016848	37.71588253
0	41.77019464	37.732901
0	41.77164086	37.73192264
0	41.77174137	37.73330153
0	41.77243494	37.71999986
0	41.77298994	37.73178951
0	41.77342613	37.7139457
0	41.7735143	37.72617332
0	41.77353665	37.72092406
0	41.77441474	37.72766173
0	41.77454016	37.73174259
0	41.77510183	37.72598591
0	41.77519612	37.71557575
0	41.77571784	37.72865785
0	41.7759355	37.73009706
0	41.77637278	37.7315271
0	41.7764585	37.71559124
0	41.77695395	37.72893464
0	41.77699055	37.73054637
0	41.77721178	37.72725607
0	41.77744263	37.71522879
0	41.77766934	37.71266416
0	41.77992317	37.73126333
0	41.78029477	37.73025079
0	41.78038949	37.71254552
0	41.78069446	37.88590082
0	41.78098894	37.88436079
0	41.78158824	37.73209509
0	41.78175828	37.88650986
0	41.78184624	37.73090525
0	41.78229332	37.88241228
0	41.78267995	37.73253799
0	41.78278747	37.88746554
0	41.78301893	37.88366133
0	41.78322743	37.73137114
0	41.78325335	37.71298581
0	41.78371249	37.71417989
0	41.78439918	37.73173196
0	41.78502166	37.71388519
0	41.78502683	37.89583882
0	41.78510387	37.90300605
0	41.7852597	37.88090948
0	41.78555312	37.90167336
0	41.78574257	37.88853533
0	41.78574792	37.73106023
0	41.78584215	37.8987236
0	41.7860254	37.89667738
0	41.7860505	37.89997561
0	41.78610628	37.88155646
0	41.78657891	37.71331606
0	41.78697845	37.89035928
0	41.78719265	37.88044511
0	41.78726226	37.89595167
0	41.78730964	37.89473982
0	41.78735897	37.87847317
0	41.78787495	37.88806894
0	41.78807538	37.90536404
0	41.78812077	37.87981966
0	41.78812425	37.90408486
0	41.78817375	37.73348447
0	41.78844535	37.87882475
0	41.78917981	37.90561889
0	41.78948097	37.87850598
0	41.79089083	37.90699063
0	41.79110483	37.87842306
0	41.79129969	37.71209636
0	41.79212868	37.74024093
0	41.79232972	37.75717835
0	41.79240182	37.71259397
0	41.79254791	37.7342743
0	41.79264225	37.90777603
0	41.7927888	37.75092316
0	41.79303348	37.88172768
0	41.79324162	37.71018086
0	41.79333746	37.91262422
0	41.79342717	37.71235088
0	41.79361563	37.73924898
0	41.79407446	37.7332943
0	41.7941545	37.7595547
0	41.79429534	37.75606253
0	41.79444535	37.73832127
0	41.79460957	37.88152488
0	41.79479357	37.75039553
0	41.79499677	37.91304488
0	41.79520748	37.74519012
0	41.79524273	37.73519394
0	41.79530394	37.75158625
0	41.79581989	37.74150685
0	41.79642074	37.70989469
0	41.79698829	37.87681998
0	41.79728425	37.74572976
0	41.79747443	37.87897417
0	41.79748807	37.76196143
0	41.79749936	37.71010762
0	41.79794412	37.88025033
0	41.79799289	37.8815039
0	41.79855781	37.87520365
0	41.79858476	37.76185903
0	41.79932514	37.76317793
0	41.8003604	37.76352316
0	41.80039898	37.71340633
0	41.80045355	37.86992179
0	41.80052402	37.86839203
0	41.80072735	37.87564097
0	41.80074153	37.76111506
0	41.80108738	37.8715289
0	41.8016973	37.86992076
0	41.80187306	37.76169476
0	41.80191065	37.86887379
0	41.80223297	37.87442325
0	41.80227034	37.87217199
0	41.80267345	37.71416043
0	41.80306228	37.87339219
0	41.8032157	37.86671963
0	41.80399096	37.86606534
0	41.80415773	37.76397291
0	41.80416397	37.86338232
0	41.80548256	37.76763061
0	41.80574942	37.86465187
0	41.80578647	37.71449849
0	41.80590093	37.86345848
0	41.80613164	37.77027194
0	41.80680567	37.7803657
0	41.80700287	37.86272333
0	41.80765193	37.78195162
0	41.80779453	37.78335184
0	41.80782315	37.77200297
0	41.80789536	37.77558086
0	41.80837827	37.71476978
0	41.80838256	37.77980476
0	41.80877128	37.85433824
0	41.80880578	37.85578447
0	41.80890232	37.77847091
0	41.80921896	37.85746725
0	41.80936474	37.7813412
0	41.8095216	37.71568159
0	41.80959833	37.77600948
0	41.80988992	37.79165704
0	41.80989557	37.85345924
0	41.8104273	37.77281981
0	41.81073995	37.715272
0	41.81075131	37.85215566
0	41.81094374	37.79341649
0	41.81119079	37.78847826
0	41.81145566	37.78954251
0	41.81147627	37.78545126
0	41.81160979	37.85044297
0	41.81174221	37.8528571
0	41.81266484	37.85210276
0	41.81285911	37.69368675
0	41.81303375	37.84809788
0	41.81310439	37.79638149
0	41.81370291	37.69648222
0	41.81378671	37.70055719
0	41.81392483	37.69057561
0	41.8139684	37.69166391
0	41.81404267	37.69783082
0	41.81416836	37.69454211
0	41.81424533	37.69288401
0	41.81432426	37.68954419
0	41.81569212	37.84522538
0	41.81588146	37.79764264
0	41.81608334	37.68937756
0	41.81615421	37.8466529
0	41.81617126	37.71499869
0	41.81629576	37.69166758
0	41.81675656	37.79959274
0	41.81721213	37.71543157
0	41.81734673	37.84611872
0	41.81737308	37.68272656
0	41.81781525	37.70328925
0	41.81868754	37.67003925
0	41.81882614	37.67254406
0	41.81928152	37.70169842
0	41.82004159	37.66587364
0	41.82060869	37.70478394
0	41.820636	37.67291355
0	41.82080926	37.67137116
0	41.82106703	37.84511604
0	41.82117778	37.8389187
0	41.82120452	37.71355972
0	41.82156344	37.71242276
0	41.82157552	37.71128293
0	41.82202439	37.8022492
0	41.82222382	37.8385897
0	41.82279676	37.84521143
0	41.82308479	37.6471944
0	41.82353352	37.66560434
0	41.82357445	37.6493998
0	41.82365396	37.70826698
0	41.82376654	37.84256968
0	41.82393814	37.65674522
0	41.82420469	37.65858501
0	41.8256146	37.80215848
0	41.82591985	37.80337365
0	41.82608836	37.8175366
0	41.82635513	37.66132736
0	41.82675164	37.65939837
0	41.8271567	37.65803293
0	41.82737562	37.80359478
0	41.82754237	37.80527248
0	41.82782092	37.8312999
0	41.82795071	37.8157982
0	41.82831895	37.81461955
0	41.82852054	37.82053543
0	41.82857319	37.80527181
0	41.82919861	37.6408316
0	41.8295069	37.64392747
0	41.82958128	37.6248619
0	41.82962314	37.80532986
0	41.82966641	37.64233117
0	41.82988366	37.82249735
0	41.83015611	37.82358758
0	41.83026591	37.62951825
0	41.8310625	37.62577313
0	41.8312316	37.81680444
0	41.83134146	37.80420812
0	41.83134201	37.63005
0	41.83155722	37.82672657
0	41.83200685	37.63984805
0	41.8323508	37.6289355
0	41.83235864	37.82738257
0	41.83249404	37.64208817
0	41.83298254	37.81503673
0	41.8331979	37.81672745
0	41.83388481	37.81405364
0	41.83430368	37.80767799
0	41.83447879	37.81231908
0	41.83503736	37.64009216
0	41.83521064	37.80601732
0	41.83528721	37.81352938
0	41.83611938	37.81205324
0	41.83721261	37.62174074
0	41.83771067	37.80887209
0	41.83812767	37.62034152
0	41.83819995	37.8098084
0	41.8385716	37.81191164
0	41.83924423	37.81037312
0	41.83939494	37.61911622
0	41.83978146	37.5199019
0	41.83991899	37.52124899
0	41.84017386	37.81091495
0	41.84131593	37.51480332
0	41.8416309	37.81251243
0	41.84251005	37.51335438
0	41.84282072	37.61993811
0	41.84285867	37.52260613
0	41.84291486	37.81306881
0	41.84308387	37.51223781
0	41.84347306	37.50835154
0	41.84396716	37.51122962
0	41.84410683	37.52325615
0	41.84420381	37.50996763
0	41.84467644	37.61993204
0	41.84494291	37.81361435
0	41.84497016	37.52432479
0	41.84545609	37.81199626
0	41.84595009	37.62142144
0	41.84601757	37.52567351
0	41.84610894	37.50725622
0	41.8467036	37.44645957
0	41.84696949	37.52321904
0	41.84797011	37.52348091
0	41.84797844	37.81277679
0	41.84819462	37.50545069
0	41.84851048	37.44578581
0	41.84897214	37.81548061
0	41.84915575	37.50484253
0	41.84916205	37.62130872
0	41.84991327	37.52646219
0	41.84998881	37.81592561
0	41.85004935	37.52327687
0	41.85014794	37.52775208
0	41.85037721	37.47231932
0	41.85075	37.81454118
0	41.85079957	37.4475056
0	41.85080448	37.55123308
0	41.85100131	37.55005356
0	41.85134432	37.61813597
0	41.8517133	37.50341888
0	41.85172491	37.52700571
0	41.8518644	37.43673524
0	41.852044	37.53187409
0	41.85215622	37.55002308
0	41.85250326	37.47474064
0	41.85250635	37.54243506
0	41.85252891	37.52442783
0	41.85265656	37.54849551
0	41.85268449	37.48877374
0	41.85288724	37.50254729
0	41.85289257	37.81672991
0	41.85295293	37.54701323
0	41.85314788	37.48970046
0	41.85362942	37.53193753
0	41.85373587	37.52790794
0	41.85386421	37.81697604
0	41.85405954	37.55102446
0	41.85410762	37.61763306
0	41.85415734	37.53071936
0	41.85424297	37.48869483
0	41.85434799	37.48728067
0	41.85462504	37.53843228
0	41.8547102	37.53624788
0	41.85497439	37.48027163
0	41.85506472	37.49814784
0	41.85511618	37.48147765
0	41.85513968	37.49129626
0	41.85515189	37.4851929
0	41.85522012	37.49421541
0	41.85522147	37.61534216
0	41.85537936	37.81731856
0	41.85543447	37.55111254
0	41.85548422	37.49705642
0	41.85551204	37.48782801
0	41.85567459	37.53936234
0	41.85569067	37.5306833
0	41.85594026	37.53548859
0	41.85595744	37.4797872
0	41.85667292	37.81845004
0	41.85673019	37.53123737
0	41.85732858	37.46189458
0	41.85757526	37.53482927
0	41.85761963	37.55022836
0	41.85789562	37.61290501
0	41.85814569	37.54937382
0	41.85844025	37.81804362
0	41.85849304	37.81922988
0	41.85855388	37.53384596
0	41.86000466	37.81966492
0	41.8605975	37.45391697
0	41.8614909	37.61306142
0	41.86165623	37.55005429
0	41.86309408	37.82080357
0	41.86313899	37.42212532
0	41.86363263	37.82202912
0	41.86369577	37.54600398
0	41.8641824	37.5476319
0	41.8654518	37.82214332
0	41.86548407	37.8210288
0	41.86554926	37.4178952
0	41.86690994	37.61125399
0	41.86737237	37.54496794
0	41.86745581	37.41738536
0	41.86762783	37.60905855
0	41.86788771	37.54641631
0	41.86795149	37.61034757
0	41.86830856	37.82311909
0	41.86845312	37.60827426
0	41.86935111	37.54688091
0	41.8697136	37.82280352
0	41.8697303	37.60960744
0	41.871406	37.54877369
0	41.87173484	37.60759977
0	41.87271618	37.54784504
0	41.87328138	37.55026031
0	41.87435296	37.54982682
0	41.87546743	37.55005362
0	41.87594065	37.59909877
0	41.87628756	37.60108584
0	41.87645731	37.59365203
0	41.87698646	37.55070546
0	41.8772175	37.5998691
0	41.87723188	37.59178324
0	41.87741672	37.60176699
0	41.87742058	37.84649133
0	41.87819131	37.59026104
0	41.87842079	37.82960336
0	41.87875136	37.55168959
0	41.8787666	37.59239766
0	41.87918132	37.84210329
0	41.87936845	37.8478052
0	41.87946512	37.83450907
0	41.87965794	37.8431514
0	41.87996492	37.59199017
0	41.88028511	37.5514262
0	41.88050022	37.55012763
0	41.88057502	37.82736828
0	41.88073937	37.83641375
0	41.88098822	37.84886823
0	41.88105116	37.83229206
0	41.88131763	37.83870075
0	41.88133822	37.83728333
0	41.88134142	37.59118666
0	41.88136025	37.84014331
0	41.88221801	37.83801925
0	41.88263829	37.84794222
0	41.88280597	37.41765726
0	41.88320222	37.55005228
0	41.8840715	37.84696097
0	41.88444048	37.41452859
0	41.88463564	37.41678218
0	41.88469527	37.58849731
0	41.88520188	37.41251152
0	41.88536689	37.84701692
0	41.8857264	37.55302136
0	41.88603978	37.41088564
0	41.88621103	37.41411718
0	41.88622559	37.58777906
0	41.88629686	37.84812254
0	41.8866992	37.40804847
0	41.88697349	37.8533329
0	41.88811378	37.55397185
0	41.88812813	37.58724976
0	41.88855063	37.85336746
0	41.88890847	37.55562151
0	41.88969477	37.40626802
0	41.88983758	37.58640896
0	41.8903571	37.56043978
0	41.89054448	37.58415795
0	41.89080932	37.55651361
0	41.89087484	37.5537039
0	41.89099216	37.58798489
0	41.89118163	37.8566654
0	41.89134213	37.56898334
0	41.89193966	37.56260852
0	41.89194847	37.5661051
0	41.89205763	37.85914494
0	41.89209195	37.8571221
0	41.89221818	37.40563017
0	41.89242397	37.55381449
0	41.89246662	37.56710632
0	41.89298243	37.5813222
0	41.89331446	37.56308665
0	41.8933392	37.55776416
0	41.89334603	37.56146005
0	41.8934766	37.56759825
0	41.8937737	37.86140597
0	41.89388665	37.56445836
0	41.89388683	37.56647637
0	41.89410712	37.5805195
0	41.89426692	37.58341744
0	41.89476186	37.86304142
0	41.89541332	37.86397077
0	41.89574445	37.57394174
0	41.89574519	37.57079966
0	41.89610285	37.57955945
0	41.89711626	37.57247666
0	41.89722699	37.5772794
0	41.89753963	37.57340964
0	41.89889462	37.87021037
0	41.90116745	37.87095382
0	41.90221053	37.41084517
0	41.90492259	37.87178492
0	41.90510899	37.87369633
0	41.90687469	37.87482248
0	41.90769191	37.41242205
0	41.91157927	37.88083449
0	41.91247391	37.41337249
0	41.91328323	37.88253062
0	41.91527804	37.88322443
0	41.91575812	37.88152389
0	41.91643528	37.88352379
0	41.91663146	37.41345781
0	41.91871789	37.88207076
0	41.92194256	37.8830443
0	41.92199706	37.41312863
0	41.92487336	37.88332332
0	41.9264265	37.88332877
0	41.92746639	37.88591092
0	41.92853761	37.8863915
0	41.92861097	37.88523184
0	41.9316488	37.88838767
0	41.93446914	37.89087105
0	41.93547751	37.89027035
0	41.93926345	37.41592922
0	41.93943605	37.88943143
0	41.93964352	37.42564241
0	41.94002189	37.42664253
0	41.94036589	37.88902207
0	41.94192172	37.43550253
0	41.94224344	37.42248128
0	41.9422504	37.42404802
0	41.94291663	37.43401248
0	41.94371006	37.41816977
0	41.94499244	37.43456116
0	41.94508467	37.43332451
0	41.94731521	37.89386658
0	41.9480105	37.89297725
0	41.94852498	37.43012169
0	41.9489607	37.89604194
0	41.94987915	37.8970594
0	41.95068673	37.42919657
0	41.9511792	37.89664415
0	41.95273705	37.42685318
0	41.95563346	37.42592587
0	41.95908694	37.89245642
0	41.96452463	37.89231934
0	41.96545885	37.89313931
0	41.96650352	37.89596536
0	41.96684478	37.89488285
0	41.96721833	37.4279357
0	41.9686547	37.4303454
0	41.96921004	37.89671605
0	41.96949003	37.8979694
0	41.97058605	37.89710541
0	41.97257003	37.43129609
0	41.97323125	37.89729909
0	41.97385303	37.89825521
0	41.97434111	37.43111488
0	41.97471204	37.43001873
0	41.97555285	37.43063771
0	41.97589033	37.89852751
0	41.97688897	37.89893379
0	41.97709084	37.4302612
0	41.97839631	37.89847809
0	41.98127473	37.42799417
0	41.98391695	37.89613157
0	41.98426484	37.42690342
0	41.98485862	37.8973118
0	41.98896768	37.42463675
0	41.98983096	37.89624279
0	41.99012858	37.42525116
0	41.99113929	37.89730977
0	41.99219892	37.89732677
0	41.99274759	37.89527459
0	41.99331058	37.42419438
0	41.99363363	37.89698263
0	41.99405117	37.89492599
0	41.9946034	37.4243746
0	41.99574423	37.42397702
0	41.99582343	37.89578236
0	41.9959817	37.89312285
0	41.99605118	37.88928681
0	41.99609647	37.89050589
0	41.99680148	37.89461282
0	41.99732524	37.88738714
0	41.9974947	37.89320062
0	41.99862769	37.42271145
0	41.99961198	37.88891753
0	42.00003358	37.42278475
0	42.00025958	37.88741612
0	42.00083191	37.42341673
0	42.00119039	37.88584949
0	42.00188224	37.88718435
0	42.00198462	37.42579112
0	42.00284115	37.88904668
0	42.00302261	37.88623295
0	42.00337524	37.42397026
0	42.00443726	37.42591983
0	42.00517621	37.8874375
0	42.00533682	37.89106947
0	42.0060974	37.4257193
0	42.00681428	37.89080035
0	42.0073809	37.42404891
0	42.0076463	37.89172832
[truncated: 172 more rows]
